# Supplementary material for: Lineage tracing identifies heterogeneous hepatoblast contribution to cell lineages and postembryonic organ growth dynamics
Source: PLoS Biol. 2023 Oct 4;21(10):e3002315. doi: 10.1371/journal.pbio.3002315 (PMC10550115; doi:10.1371/journal.pbio.3002315)
Supplement: S1 Data — (XLSX) [file pbio.3002315.s001.xlsx]

## Sheet: Figure 1C
Cell type ratio - 5 dpf
		BEC # (tp1+ cells)		hepatocyte # (Hnf4a+ cells)		BECs + hepatocytes #		% BECs		% hepatocytes
Experiment 01		381		2109		381		15.3012		84.6988
		279		2271		279		10.9412		89.0588
		278		2555		278		9.81292		90.1871
Experiment 02		299		2323		299		11.4035		88.5965
		359		3649		359		8.95709		91.0429
		357		2476		357		12.6015		87.3985
		267		3143		267		7.82991		92.1701
		244		2888		244		7.79055		92.2095
Experiment 03		175		1598		1598		9.87028		90.1297
		216		3350		3350		6.05721		93.9428
		269		3178		3178		7.80389		92.1961
		256		3516		3516		6.78685		93.2131
Experiment 04		295		2548		2548		10.3764		89.6236
		294		2898		2898		9.21053		90.7895
		354		3364		3364		9.52125		90.4788
		310		3486		3486		8.16649		91.8335
Mean								9.52692		90.4731
Standard Deviation (SD)								2.30831		2.30831
For all source data:
# = number
tp1+ = tp1:GFP+

## Sheet: Figure 1D
Cell type ratio - Model 1
	repeat		% BECs		% hepatocytes		% hepatoblasts
	1		51.4		48.1		0.5
	2		54.0918		45.3759		0.532269
	3		53.0782		46.5225		0.399334
	4		50.5165		49.0836		0.399867
	5		48.4505		51.3496		0.199933
	6		47.3036		52.1971		0.499334
	7		49.1667		50.2667		0.566667
	8		53.5821		45.7847		0.633122
	9		48.7667		50.7		0.533333
	10		48.5181		51.1156		0.3663
Mean			50.4874		49.0496		0.463016
SD			2.42633		2.47463		0.124149
			CELL COUNTS
	Time [au]		Hepatoblasts										Hepatocytes										BECs
	10		116	112	107	105	111	109	110	112	107	116	0	0	0	0	0	0	0	0	0	0	0	0	0	0	0	0	0	0	0	0
	20		122	123	119	113	114	121	123	122	117	129	0	0	0	0	0	0	0	0	0	0	0	0	0	0	0	0	0	0	0	0
	30		139	138	137	123	133	134	132	134	133	138	0	0	0	0	0	0	0	0	0	0	0	0	0	0	0	0	0	0	0	0
	40		155	153	156	134	150	146	145	144	141	160	0	0	0	0	0	0	0	0	0	0	0	0	0	0	0	0	0	0	0	0
	50		176	167	170	146	175	166	160	160	162	184	0	0	0	0	0	0	0	0	0	0	0	0	0	0	0	0	0	0	0	0
	60		193	186	186	164	200	186	176	174	181	196	0	0	0	0	0	0	0	0	0	4	0	0	0	0	0	0	0	0	0	4
	70		179	197	194	184	180	195	187	196	194	177	22	3	6	0	22	5	3	0	0	26	21	3	6	0	20	5	3	0	0	24
	80		164	177	177	197	162	181	175	183	188	162	38	28	26	4	41	22	30	17	14	43	38	25	23	4	40	20	26	17	12	43
	90		148	160	165	183	148	167	156	173	172	155	58	45	37	18	57	39	58	28	32	53	57	53	41	19	58	39	49	28	32	54
	100		133	140	144	167	138	149	137	164	158	144	83	68	66	37	75	67	83	43	45	73	79	81	72	40	73	63	74	42	54	69
	110		120	119	136	147	128	135	126	159	140	125	110	91	79	62	95	84	102	62	65	106	101	107	86	66	90	86	100	61	75	100
	120		140	108	123	136	116	122	116	136	128	111	127	111	100	77	112	107	116	80	87	133	108	132	108	82	109	108	119	83	93	124
	130		100	100	113	121	106	113	102	104	118	103	164	129	121	101	128	128	151	104	105	155	148	153	136	99	129	132	146	108	108	144
	140		181	94	100	106	101	101	895	112	109	92	181	148	143	123	144	154	183	123	126	173	167	175	164	125	144	155	170	129	127	171
	150		90	84	95	98	92	94	86	102	98	85	190	173	166	146	175	176	209	149	153	196	190	204	195	151	164	180	196	159	151	192
	160		85	76	86	92	84	91	79	89	91	74	232	199	192	165	195	201	237	179	178	233	215	238	223	170	189	201	221	195	176	219
	170		78	68	79	82	79	82	74	83	81	68	269	222	214	192	227	229	277	200	207	266	252	274	252	197	206	230	253	120	201	251
	180		72	62	71	79	72	71	64	76	74	58	306	256	249	215	266	259	307	224	227	294	294	308	281	215	242	266	286	262	232	279
	190		66	50	68	75	61	63	61	71	71	54	346	295	272	243	308	296	333	259	243	326	332	349	310	243	275	306	328	295	261	311
	200		63	45	57	69	56	58	48	67	61	49	388	327	319	276	341	329	388	286	274	369	365	396	352	270	316	332	379	325	300	347
	210		58	443	51	59	48	53	43	59	55	40	418	351	369	300	353	373	434	320	314	427	408	449	391	316	353	381	420	371	323	358
	220		54	40	49	50	43	47	36	54	47	37	474	419	430	487	362	473	390	411	340	350	496	445	354	410	454	395	430	466	353	428
	230		49	38	45	45	40	43	34	54	42	37	376	392	402	433	437	456	482	513	517	543	392	413	436	455	469	481	495	496	530	544
	240		44	34	42	43	35	40	33	49	40	32	572	499	608	449	564	491	479	425	537	445	610	560	462	539	505	566	475	583	430	523
	250		38	32	39	40	31	37	32	47	39	31	641	561	602	683	493	635	555	532	479	489	656	625	531	560	638	526	590	643	470	589
	260		35	29	31	38	30	32	31	45	37	27	614	669	756	554	714	701	605	586	534	547	718	727	693	581	623	585	660	712	520	670
	270		30	28	27	29	25	29	29	41	32	25	678	751	830	620	793	774	657	649	586	603	784	799	767	650	710	657	725	804	574	733
	280		28	21	24	23	20	26	29	31	30	24	759	832	908	683	873	859	739	731	659	677	871	878	862	709	794	735	784	893	637	814
	290		26	20	20	20	19	25	28	26	27	22	838	938	1016	748	975	952	815	800	725	754	981	974	960	779	879	803	861	988	723	916
	300		24	19	18	17	15	25	24	25	25	21	920	1031	1123	836	1075	1046	897	880	817	837	1091	1083	1065	864	969	878	941	1097	812	1021
	310		19	18	16	16	12	23	22	25	22	18	1026	1154	1248	938	1195	1159	989	984	895	933	1219	1191	1172	956	1084	950	1044	1221	904	1132
	320		16	18	16	15	9	20	18	25	21	15	1127	1274	1369	1032	1337	1282	1096	1105	987	1029	1352	1310	1284	1061	1201	1064	1158	1354	996	1257
	330		15	16	15	14	9	18	17	24	19	12	1265	1408	1508	1147	1473	1407	1215	1229	1092	1136	1497	1446	1420	1157	1318	1185	1271	1475	1109	1388
	340		15	16	12	13	7	15	21	18	11		1393	1557	1254	1535	1443	1335	1369	1209	1244		1542	1598	1566	1246	1459	1322	1413	1222	1457
	350		16	12	12	6	15	19	16				1527	1568	1403	1364	1398	1340	1374				1626	1595	1375	1608	1441	1421	1341
	360		12	6	16								1541	1521	1473								1516	1454	1463

## Sheet: Figure 1E
Cell type ratio - Model 2
	repeat		% BECs		% hepatocytes		% hepatoblasts
	1		71.4667		28.2667		0.266667
	2		69.8534		29.8468		0.2998
	3		68.3877		31.2125		0.399734
	4		69.6		30.0333		0.366667
	5		64.9783		34.7551		0.266578
	6		70.8333		28.8		0.366667
	7		71.5095		27.9907		0.499833
	8		70.9		28.7333		0.366667
	9		72.0667		27.7333		0.2
	10		68.1333		31.5667		0.3
Mean			69.7729		29.8938		0.333261
SD			2.13884		2.15178		0.0845765
			CELL COUNTS
	Time [au]		Hepatoblasts										Hepatocytes										BECs
	10		114	111	121	111	110	117	107	108	109	109	0	0	0	0	0	0	0	0	0	0	0	0	0	0	0	0	0	0	0	0
	20		127	121	140	118	120	126	116	120	121	119	0	0	0	0	0	0	0	0	0	0	0	0	0	0	0	0	0	0	0	0
	30		143	140	158	131	127	136	129	130	130	131	0	0	0	0	0	0	0	0	0	0	0	0	0	0	0	0	0	0	0	0
	40		162	152	173	144	140	154	140	142	139	142	0	0	0	0	0	0	0	0	0	0	0	0	0	0	0	0	0	0	0	0
	50		183	168	192	155	161	168	162	159	152	158	0	0	0	0	0	0	0	0	0	0	0	0	0	0	0	0	0	0	0	0
	60		196	180	173	174	179	180	179	173	163	182	4	28	0	0	0	0	0	0	0	0	29	4	0	0	0	0	0	0	0	0
	70		173	193	150	185	198	192	196	195	186	197	28	2	4	55	0	0	0	0	0		57	27	2	4	0	0	0	0	0	0
	80		152	186	140	199	177	182	183	188	193	180	52	14	71	2	23	18	19	13	7	24	50	14	70	2	23	18	19	13	7	21
	90		141	170	128	181	160	169	163	171	177	171	72	32	90	20	43	41	34	25	39	31	34	63	30	87	20	41	40	32	23	36
	100		129	157	159	140	155	148	153	154	150	111	118	94	47	70	50	65	59	50	67	44	112	45	80	45	65	49	59	55	47	58
	110		145	142	130	140	131	142	139	138	110	106	123	134	65	67	88	86	76	71	87	69	125	70	100	62	62	83	84	71	65	74
	120		132	125	121	126	117	132	124	125	102	93	145	161	89	94	107	94	113	91	94	108	117	146	78	88	96	88	105	88	82	89
	130		118	113	119	113	117	92	88	112	111	106	170	183	125	123	142	115	123	109	112	113	139	165	118	113	126	100	104	105	97	102
	140		79	107	76	100	102	106	99	112	101	103	208	126	206	134	147	147	161	129	142	148	162	122	194	124	136	122	141	118	123	121
	150		71	103	65	96	88	98	92	105	91	97	236	141	243	156	175	177	185	151	164	165	183	135	221	137	160	142	156	130	146	135
	160		64	93	50	89	79	91	86	101	79	90	266	163	284	186	200	203	212	167	198	189	201	151	255	153	178	160	172	143	176	156
	170		60	88	45	81	74	85	77	91	72	82	301	180	321	215	224	231	245	200	229	212	225	162	278	173	192	178	199	164	192	171
	180		53	80	43	70	65	76	73	83	65	81	342	205	352	250	244	262	276	230	257	239	246	181	296	201	218	196	220	179	210	177
	190		49	69	38	66	60	74	68	74	59	69	384	241	402	281	271	288	318	261	293	275	263	203	321	224	239	207	238	198	236	207
	200		45	62	35	61	55	64	60	65	58	62	434	279	451	313	305	325	365	312	335	307	278	222	350	246	256	225	260	219	253	234
	210		44	57	34	53	48	59	57	56	52	53	492	305	520	358	334	375	410	357	378	344	302	241	378	266	282	243	286	238	273	254
	220		42	48	31	47	42	53	48	50	44	50	553	340	575	403	368	423	454	393	432	390	324	269	412	296	308	265	314	270	298	270
	230		37	44	30	43	35	44	47	48	41	46	615	387	654	461	409	473	511	434	478	437	343	291	448	320	338	294	333	292	329	295
	240		31	36	26	41	31	42	44	40	35	42	686	440	732	522	465	523	557	505	537	491	372	313	488	341	367	314	353	317	353	325
	250		29	35	23	37	29	42	41	35	33	41	756	482	802	580	513	573	629	563	591	542	406	332	518	367	400	328	376	342	381	347
	260		28	33	22	34	24	36	35	28	32	38	821	535	895	653	580	646	683	619	662	599	430	352	566	391	445	359	411	371	400	377
	270		25	30	22	30	21	33	34	26	29	33	891	602	978	718	637	714	757	705	753	661	467	378	603	420	483	384	439	407	420	402
	280		23	29	21	29	19	31	32	25	25	26	990	688	1100	806	718	790	839	779	836	748	502	402	652	458	518	420	469	428	449	446
	290		22	28	18	26	16	29	32	25	24	24	1077	758	1224	906	797	863	936	855	916	823	537	432	683	495	545	459	491	450	489	481
	300		19	20	16	20	15	23	32	24	21	23	1195	845	1346	1010	867	975	1040	930	1021	908	581	476	725	538	591	497	532	476	515	509
	310		19	20	15	19	14	21	27	18	19	21	1323	937	1492	1121	960	1072	1146	1024	1123	1000	620	517	766	561	628	535	576	512	540	553
	320		17	18	14	16	12	20	26	18	15	18	1466	1031	1647	1238	1049	1183	1291	1133	1225	1104	656	553	825	598	680	583	612	543	592	598
	330		14	16	14	14	12	19	23	18	13	17	1632	1137	1826	1351	1160	1302	1426	1265	1368	1205	696	588	875	639	735	623	650	580	630	634
	340		11	16	12	13	12	17	21	15	12	16	1814	1265	2018	1500	1281	1439	1579	1378	1507	1327	739	630	928	690	790	683	688	628	658	692
	350		11	14	12	13	10	16	20	15	8	15	2006	1392	2053	1647	1420	1587	1747	1517	1671	1478	800	674	937	746	841	723	731	675	691	744
	360		8	13	11	9	14	15	14	7	12		2144	1531	1806	1566	1771	1926	1677	1831	1623		848	721	796	900	765	789	729	750	791
	370		11	11	8	11	15	14	6	11			1708	1995	1716	1929	2136	1852	2029	1825			779	864	968	806	834	793	796	863
	380		10	11	8	11	15	11	6	9			1894	2088	1910	2125	2146	2073	2162	2021			830	901	1026	864	840	855	832	933
	390		9	8									2088	1950									894	1043
	400		9										2097										896

## Sheet: Figure 1F
Cell type ratio - Model 6
	repeat		% BECs		% hepatocytes		% hepatoblasts
	1		87.8		11.7667		0.433333
	2		92.7691		6.83106		0.399867
	3		88.2079		11.2258		0.566289
	4		92.136		7.46418		0.399867
	5		90.2667		9.23333		0.5
	6		92.4		7.3		0.3
	7		88.4		11.1333		0.466667
	8		87.7578		11.6766		0.565536
	9		88.1412		11.3924		0.466356
	10		81.7667		17.8333		0.4
Mean			88.9645		10.5857		0.449791
SD			3.23559		3.2135		0.0817999
			CELL COUNTS
	Time [au]		Hepatoblasts										Hepatocytes										BECs
	10		113	109	105	105	108	110	109	111	113	113	0	0	0	0	0	0	0	0	0	0	0	0	0	0	0	0	0	0	0	0
	20		123	118	118	120	116	120	121	123	127	126	0	0	0	0	0	0	0	0	0	0	0	0	0	0	0	0	0	0	0	0
	30		136	133	131	133	133	132	130	131	146	144	0	0	0	0	0	0	0	0	0	0	0	0	0	0	0	0	0	0	0	0
	40		149	144	146	151	151	145	139	148	165	153	0	0	0	0	0	0	0	0	0	0	0	0	0	0	0	0	0	0	0	0
	50		163	158	166	166	161	156	150	159	180	173	0	0	0	0	0	0	0	0	0	0	0	0	0	0	0	0	0	0	0	0
	60		179	182	185	181	179	176	169	169	197	187	0	0	0	0	0	0	0	0	0	0	0	0	0	0	0	0	0	0	0	0
	70		196	199	199	196	194	196	184	189	169	191	2	2	10	8	55	17		0	0	0	3	8	1	0	0	0	0	0	0	0
	80		180	181	180	182	173	186	193	195	151	174	39	41	35	35	49	29	13	9	96	47	4	3	6	2	8	1	1	2	17	7
	90		158	160	164	161	155	175	173	182	135	158	91	87	70	78	94	56	52	36	135	82	9	9	7	7	10	3	7	5	18	16
	100		149	145	147	148	144	162	162	156	142	127	165	116	125	108	115	125	90	74	89	128	13	12	10	8	12	7	11	12	21	22
	110		144	143	142	138	136	128	134	127	116	131	146	157	148	153	167	205	161	139	120	128	24	14	17	15	20	10	15	18	27	28
	120		123	125	119	120	117	127	131	133	109	118	186	197	181	194	204	191	161	163	238	198	29	15	20	18	24	14	23	20	33	36
	130		110	111	111	109	103	116	115	125	98	104	234	254	217	241	256	228	206	196	277	244	31	20	23	23	30	16	27	26	38	43
	140		103	102	95	97	96	103	106	111	88	89	274	298	265	289	302	282	239	247	320	300	32	22	27	29	37	19	30	36	47	53
	150		95	95	83	87	91	91	93	99	79	80	308	346	316	336	342	328	294	287	362	344	36	24	36	33	39	28	33	44	51	63
	160		86	91	74	78	84	88	86	89	73	73	358	392	369	391	395	369	336	334	422	387	44	30	41	36	46	29	37	53	60	70
	170		77	86	68	70	76	76	78	76	64	70	408	444	408	455	443	426	381	407	480	443	77	50	34	48	43	54	31	44	58	63
	180		71	73	63	65	66	68	72	71	62	62	467	511	466	493	509	488	440	458	530	494	73	87	62	37	58	47	61	37	48	64
	190		65	59	61	69	65	55	59	66	57	55	531	573	544	542	570	558	500	505	600	558	66	64	69	71	83	99	45	51	42	51
	200		57	56	61	57	51	52	54	55	55	50	598	647	634	609	646	636	566	573	674	619	74	73	57	72	78	93	110	51	52	59
	210		54	50	46	48	48	46	54	46	45	47	667	735	713	682	714	724	635	644	756	693	88	57	81	60	89	56	68	88	109	125
	220		45	46	41	48	43	41	51	42	40	40	774	810	792	759	790	792	706	699	860	791	98	65	86	64	93	68	80	98	121	150
	230		38	42	37	41	36	38	47	39	34	38	880	896	901	856	891	873	794	770	973	891	112	74	106	73	105	73	90	108	138	177
	240		34	38	35	39	31	37	43	36	31	35	973	1013	1017	970	981	957	881	847	1086	980	128	81	124	83	115	82	103	115	153	198
	250		29	33	31	31	28	34	40	34	25	30	1103	1131	1116	1083	1101	1050	980	931	1209	1108	137	92	138	93	126	88	115	127	170	221
	260		23	30	29	27	27	29	32	30	21	27	1218	1260	1230	1231	1209	1173	1091	1041	1346	1213	150	103	154	98	140	98	131	143	188	265
	270		20	25	27	25	25	26	30	29	21	23	1343	1403	1357	1352	1327	1294	1220	1152	1484	1354	166	111	176	109	150	110	146	163	204	299
	280		18	23	26	23	21	22	28	26	19	22	1508	1565	1509	1502	1481	1431	1361	1279	1640	1510	184	120	190	116	166	120	160	188	223	327
	290		17	20	25	21	20	19	24	24	18	20	1655	1758	1691	1663	1631	1590	1507	1412	1817	1691	202	132	211	135	180	135	183	198	245	367
	300		15	16	24	18	18	16	22	23	18	19	1821	1949	1851	1839	1801	1771	1680	1567	1997	1865	225	146	231	147	192	150	199	217	270	409
	310		13	15	22	16	18	15	18	23	17	18	2050	2132	2050	2018	2008	1949	1860	1719	2224	2057	254	156	244	164	210	159	223	242	288	452
	320		13	13	20	14	17	12	16	21	15	15	2249	2354	2268	2237	2225	2138	2048	1933	2475	2297	286	171	280	186	232	169	252	259	325	509
	330		16	11	15	20	14	12	2475	2649	2505	2445	2445	2351	2253	2142	2646	2453	324	191	312	202	254	186	288	284	342	535
	340		13	12	17	12	15	10	14	19			2634	2784	2648	2688	2698	2591	2475	2384			353	205	337	222	277	205	311	314
	350		13	17	12	15	9	14	18				2641	2524	2765	2708	2772	2652	2619				346	299	224	277	219	334	348
	360		17										2674										17

## Sheet: Figure 2B
Proliferating cells (Edu+)
48 hpf		embryo		EdU+ cells		EdU+ tp1+		EdU+ Hnf4a+		%of EdU+ tp1+		%of EdU+ Hnf4a+
48 hpf	Experiment 3	1		80		8		38		34.7826		19.8953
		2		68		1		44		10		33.3333
		3		143		6		96		18.1818		19.7531
		4		175		3		99		10.3448		13.9831
	Experiment 4	1		58		5		50		8.06452		11.4416
		2		81		14		35		25.4545		9.56284
		3		114		14		71		35.8974		17.0264
		4		54		6		27		18.75		9.44056
Mean										20.1845		16.8045
SD										10.9628		7.88207
72 hpf		embryo		EdU+ cells		EdU+ tp1+		EdU+ Hnf4a+		%of EdU+ tp1+		%of EdU+ Hnf4a+
72 hpf	Experiment 3	1		211		16		119		16.1616		9.13277
		2		127		12		53		8.05369		3.61282
		3		245		17		143		15.8879		12.8021
		4		290		23		158		17.4242		11.7124
		5		343		7		281		9.21053		16.0114
		6		114		10		58		10.989		6.19658
		7		235		30		180		28.5714		12.4913
	Experiment 4	1		128		17		97		15.5963		9.58498
		2		219		11		159		13.253		13.9351
		3		157		7		122		10.4478		8.20444
Mean										14.5595		10.3684
SD										5.89016		3.75154
96 hpf		embryo		EdU+ cells		EdU+ tp1+		EdU+ Hnf4a+		%of EdU+ tp1+		%of EdU+ Hnf4a+
96 hpf	Experiment 3	1		228		34		129		17.9894		5.8958
		2		184		26		101		13.8298		4.29422
		3		246		26		127		9.96169		3.72543
		4		159		15		117		7.21154		5.99692
		5		180		22		102		17.6		5.86207
	Experiment 4	1		141		9		92		4.12844		3.63062
		2		184		15		117		7.109		5.1406
		3		153		24		80		11.1111		3.52889
		4		183		17		138		7.173		5.05309
Mean										10.6793		4.79196
SD										4.89823		1.02069
120 hpf		embryo		EdU+ cells		EdU+ tp1+		EdU+ Hnf4a+		%of EdU+ tp1+		%of EdU+ Hnf4a+
120 hpf	Experiment 3	1		150		20		64		11.4286		4.00501
		2		69		4		30		1.85185		0.895522
		3		62		20		26		7.43494		0.818125
		4		55		6		28		2.34375		0.796359
	Experiment 4	1		64		20		23		6.77966		0.902669
		2		51		8		23		2.72109		0.793651
		3		102		14		46		3.9548		1.36742
		4		83		13		61		4.19355		1.74986
Mean										5.08853		1.41608
SD										3.25714		1.10064
144 hpf		embryo		EdU+ cells		EdU+ tp1+		EdU+ Hnf4a+		%of EdU+ tp1+		%of EdU+ Hnf4a+
144 hpf	Experiment 3	1		76		14		11		3.10421		0.487157
		2		12		1		7		0.276243		0.159453
		3		6		1		4		0.243309		0.117647
	Experiment 4	1		19		1		10		0.287356		0.317864
		2		17		2		7		0.581395		0.23569
		3		14		1		6		0.546448		0.294118
		4		26		5		12		1.47493		0.434468
Mean										0.930556		0.292342
SD										1.04918		0.13552
Statistical Analysis using GraphPad Prism
Test:	Multiple unpaired t tests comparing EdU+ Hepatocytes and EdU+ BECs
age [hpf]	P value	Mean of Hnf4a	Mean of tp1	Difference	SE of difference	t ratio	df	q value
48	0.490549	16.8	20.18	-3.38	4.774	0.708	14	0.495455
72	0.073871	10.37	14.56	-4.191	2.208	1.898	18	0.124349
96	0.002782	4.792	10.68	-5.887	1.668	3.53	16	0.014047
120	0.009158	1.416	5.089	-3.672	1.216	3.021	14	0.023123
144	0.136442	0.2923	0.9306	-0.6382	0.3998	1.596	12	0.172258

## Sheet: Figure 2C
Hepatocyte cell numbers (Hnf4a+ cells)
	embryo		48 hpf		60 hpf		72 hpf		84 hpf		96 hpf		108 hpf		120 hpf		144 hpf
Experiment 1	1		233		320		992				2114				2109
	2		169		603		1363				1780				2271
	3		400				1323								2555
	4						1105
Experiment 2	1		283		495		591		1237		1673		2396		2323
	2		362		292		628		937		1891		2227		3649
	3		235		152		1104		1321		1463		1774		2476
	4				436		433		1130				1795		3143
	5				188				1458				2386		2888
	6								1111
Experiment 3	1		191		305		1303		1650		2188		4644		1598		2258
	2		132		491		1467		1987		2352		3687		3350		4390
	3		486		519		1117		2385		3409				3178		3400
	4		708				1349		2651		1951				3516
	5						1755		1756		1740
	6						936		2567
	7						1441
Experiment 4	1		437		742		1012		1789		2534		2703		2548		3146
	2		366		643		1141		1706		2276		2764		2898		2970
	3		417		781		1487		1507		2267		2366		3364		2040
	4		286		846				1652		2731				3486		2762
Mean			336.071		486.643		1141.5		1677.75		2169.21		2674.2		2834.5		2995.14
SD			151.903		218.826		342.649		511.434		499.94		878.986		591.137		779.205

## Sheet: Figure 2D
BEC cell numbers (tp1+ cells)
	embryo		48 hpf		60 hpf		72 hpf		84 hpf		96 hpf		108 hpf		120 hpf		144 hpf
Experiment 1	1		36		48		129				168				381
	2		26		68		148				131				279
	3		49				125								278
	4						125
Experiment 2	1		19		36		97		130		182		239		299
	2		42		53		95		106		158		228		359
	3		23		30		154		128		156		125		357
	4				46		69		96				168		267
	5				30				168				230		244
	6								110
Experiment 3	1		23		23		99		174		189		264		175		451
	2		10		54		149		165		188		273		216		362
	3		33		60		107		173		261				269		411
	4		29				132		159		208				256
	5						76		149		125
	6						91		167
	7						105
Experiment 4	1		62		75		109		121		218		230		295		348
	2		55		76		83		121		211		236		294		344
	3		39		83		67		129		216		176		354		183
	4		32		103				134		237				310		339
Mean			34.1429		56.0714		108.889		139.375		189.143		216.9		289.562		348.286
SD			14.3573		22.9999		27.1161		25.7342		39.1287		46.1819		54.9872		83.761

## Sheet: Figure 2E
Liver volume
	embryo		48 hpf		60 hpf		72 hpf		84 hpf		96 hpf		108 hpf		120 hpf		144 hpf
Experiment 1	1		72200		124000		400000				845000				1310000
	2		66600		166000		473000				872000				1060000
	3		99500				417000								1260000
	4						358000
Experiment 2	1		109000		155000		409000		408000		937000		1440000		1940000
	2		117000		170000		369000		331000		760000		1160000		2330000
	3		104000		74200		314000		473000		680000		790000		2570000
	4				163000		290000		396000				675000		1650000
	5				98300				446000				1310000		1460000
	6								356000
Experiment 3	1		74800		108000		361000		718000		987000		2150000		1250000		2870000
	2		31100		154000		519000		1210000		1040000		2180000		2830000		2980000
	3		69500		155000		397000		1110000		1680000				2030000		2000000
	4		115000				436000		1390000		829000				2630000
	5						317000		980000		854000
	6						335000		864000
	7						325000
Experiment 4	1		99800		151000		184000		613000		1180000		1340000		1960000		1750000
	2		87500		132000		198000		444000		991000		1410000		1540000		1600000
	3		108000		157000		235000		590000		1160000		1180000		1460000		1070000
	4		67100		141000				712000		1240000				1760000		1330000
Mean			87221.4		139179		352056		690062		1.00393e+06		1363500		1815000		1.94286e+06
SD			24540		28507.9		89098.4		330848		253372		491562		543004		733796

## Sheet: Figure 2G
Cell type ratio 48 hpf - 144 hpf
48 hpf		embryo		BEC # (tp1+ cells)		Hepatocyte # (Hnf4a+ cells)		BECs + hepatocytes #		% BECs		% hepatocytes
48 hpf	Experiment 1	1		36		233		36		13.3829		86.6171
		2		26		169		26		13.3333		86.6667
		3		49		400		49		10.9131		89.0869
	Experiment 2	1		19		283		19		6.29139		93.7086
		2		42		362		42		10.396		89.604
		3		23		235		23		8.91473		91.0853
	Experiment 3	1		23		191		191		10.7477		89.2523
		2		10		132		132		7.04225		92.9577
		3		33		486		486		6.35838		93.6416
		4		29		708		708		3.93487		96.0651
	Experiment 4	1		62		437		437		12.4248		87.5752
		2		55		366		366		13.0641		86.9359
		3		39		417		417		8.55263		91.4474
		4		32		286		286		10.0629		89.9371
Mean										9.6728		90.3272
SD										2.9574		2.9574
60 hpf		embryo		BEC # (tp1+ cells)		Hepatocyte # (Hnf4a+ cells)		BECs + hepatocytes #		% BECs		% hepatocytes
60 hpf	Experiment 1	1		48		320		48		13.0435		86.9565
		2		68		603		68		10.1341		89.8659
	Experiment 2	1		36		495		36		6.77966		93.2203
		2		53		292		53		15.3623		84.6377
		3		30		152		30		16.4835		83.5165
		4		46		436		46		9.54357		90.4564
		5		30		188		30		13.7615		86.2385
	Experiment 3	1		23		305		305		7.0122		92.9878
		2		54		491		491		9.90826		90.0917
		3		60		519		519		10.3627		89.6373
	Experiment 4	1		75		742		742		9.17993		90.8201
		2		76		643		643		10.5702		89.4298
		3		83		781		781		9.60648		90.3935
		4		103		846		846		10.8535		89.1465
Mean										10.9001		89.0999
SD										2.83392		2.83392
72 hpf		embryo		BEC # (tp1+ cells)		Hepatocyte # (Hnf4a+ cells)		BECs + hepatocytes #		% BECs		% hepatocytes
72 hpf	Experiment 1	1		129		992		129		11.5076		88.4924
		2		148		1363		148		9.79484		90.2052
		3		125		1323		125		8.6326		91.3674
		4		125		1105		125		10.1626		89.8374
	Experiment 2	1		97		591		97		14.0988		85.9012
		2		95		628		95		13.1397		86.8603
		3		154		1104		154		12.2417		87.7583
		4		69		433		69		13.745		86.255
	Experiment 3	1		99		1303		1303		7.06134		92.9387
		2		149		1467		1467		9.2203		90.7797
		3		107		1117		1117		8.74183		91.2582
		4		132		1349		1349		8.9129		91.0871
		5		76		1755		1755		4.15074		95.8493
		6		91		936		936		8.86076		91.1392
		7		105		1441		1441		6.79172		93.2083
	Experiment 4	1		109		1012		1012		9.72346		90.2765
		2		83		1141		1141		6.78105		93.219
		3		67		1487		1487		4.31145		95.6885
Mean										9.32658		90.6734
SD										2.89388		2.89388
84 hpf		embryo		BEC # (tp1+ cells)		Hepatocyte # (Hnf4a+ cells)		BECs + hepatocytes #		% BECs		% hepatocytes
84 hpf	Experiment 2	1		130		1237		130		9.50988		90.4901
		2		106		937		106		10.163		89.837
		3		128		1321		128		8.83368		91.1663
		4		96		1130		96		7.83034		92.1697
		5		168		1458		168		10.3321		89.6679
		6		110		1111		110		9.00901		90.991
	Experiment 3	1		174		1650		1650		9.53947		90.4605
		2		165		1987		1987		7.66729		92.3327
		3		173		2385		2385		6.7631		93.2369
		4		159		2651		2651		5.65836		94.3416
		5		149		1756		1756		7.82152		92.1785
		6		167		2567		2567		6.10827		93.8917
	Experiment 4	1		121		1789		1789		6.33508		93.6649
		2		121		1706		1706		6.62288		93.3771
		3		129		1507		1507		7.88509		92.1149
		4		134		1652		1652		7.5028		92.4972
Mean										7.97387		92.0261
SD										1.46427		1.46427
96 hpf		embryo		BEC # (tp1+ cells)		Hepatocyte # (Hnf4a+ cells)		BECs + hepatocytes #		% BECs		% hepatocytes
96 hpf	Experiment 1	1		168		2114		168		7.36196		92.638
		2		131		1780		131		6.85505		93.145
	Experiment 2	1		182		1673		182		9.81132		90.1887
		2		158		1891		158		7.71108		92.2889
		3		156		1463		156		9.63558		90.3644
	Experiment 3	1		189		2188		2188		7.9512		92.0488
		2		188		2352		2352		7.40157		92.5984
		3		261		3409		3409		7.11172		92.8883
		4		208		1951		1951		9.63409		90.3659
		5		125		1740		1740		6.70241		93.2976
	Experiment 4	1		218		2534		2534		7.92151		92.0785
		2		211		2276		2276		8.48412		91.5159
		3		216		2267		2267		8.69915		91.3008
		4		237		2731		2731		7.98518		92.0148
Mean										8.09042		91.9096
SD										1.03315		1.03315
108 hpf		embryo		BEC # (tp1+ cells)		Hepatocyte # (Hnf4a+ cells)		BECs + hepatocytes #		% BECs		% hepatocytes
108 hpf	Experiment 2	1		239		2396		239		9.07021		90.9298
		2		228		2227		228		9.28717		90.7128
		3		125		1774		125		6.58241		93.4176
		4		168		1795		168		8.55833		91.4417
		5		230		2386		230		8.79205		91.208
	Experiment 3	1		264		4644		4644		5.37897		94.621
		2		273		3687		3687		6.89394		93.1061
	Experiment 4	1		230		2703		2703		7.8418		92.1582
		2		236		2764		2764		7.86667		92.1333
		3		176		2366		2366		6.92368		93.0763
Mean										7.71952		92.2805
SD										1.25868		1.25868
120 hpf		embryo		BEC # (tp1+ cells)		Hepatocyte # (Hnf4a+ cells)		BECs + hepatocytes #		% BECs		% hepatocytes
120 hpf	Experiment 1	1		381		2109		381		15.3012		84.6988
		2		279		2271		279		10.9412		89.0588
		3		278		2555		278		9.81292		90.1871
	Experiment 2	1		299		2323		299		11.4035		88.5965
		2		359		3649		359		8.95709		91.0429
		3		357		2476		357		12.6015		87.3985
		4		267		3143		267		7.82991		92.1701
		5		244		2888		244		7.79055		92.2095
	Experiment 3	1		175		1598		1598		9.87028		90.1297
		2		216		3350		3350		6.05721		93.9428
		3		269		3178		3178		7.80389		92.1961
		4		256		3516		3516		6.78685		93.2131
	Experiment 4	1		295		2548		2548		10.3764		89.6236
		2		294		2898		2898		9.21053		90.7895
		3		354		3364		3364		9.52125		90.4788
		4		310		3486		3486		8.16649		91.8335
Mean										9.52692		90.4731
SD										2.30831		2.30831
144 hpf		embryo		BEC # (tp1+ cells)		Hepatocyte # (Hnf4a+ cells)		BECs + hepatocytes #		% BECs		% hepatocytes
144 hpf	Experiment 3	1		451		2258		2258		16.6482		83.3518
		2		362		4390		4390		7.61785		92.3822
		3		411		3400		3400		10.7846		89.2154
	Experiment 4	1		348		3146		3146		9.95993		90.0401
		2		344		2970		2970		10.3802		89.6198
		3		183		2040		2040		8.23212		91.7679
		4		339		2762		2762		10.932		89.068
Mean										10.6507		89.3493
SD										2.93443		2.93443

## Sheet: Figure 3G
analyzed livers for clone distribution
		total # livers		Included in analysis		too densely labelled for analysis
number of livers		97		85		12
% livers				87.6		12.4
clone type distribution
		total # clones		# pure hepatocyte clone		# pure BEC clone		# mixed BEC-hepatocyte clone
number of clones		214		190		1		23
clone %				88.8		0.5		10.7

[truncated: 29 more sheets: Figure 4A, Figure 4B, Figure 6D, Figure 6G, Figure 6H, Figure 7A, Figure S1A, Figure S1B, Figure S1C, Figure S1E, Figure S1G, Figure S2F, Figure S2G, Figure S4A, Figure S4B, Figure S4C, Figure S4D, Figure S4E, Figure S4F, Figure S4G …]
